# Supplementary material for: Luteolin Treatment Ameliorates Brain Development and Behavioral Performance in a Mouse Model of CDKL5 Deficiency Disorder
Source: Int J Mol Sci. 2022 Aug 5;23(15):8719. doi: 10.3390/ijms23158719 (PMC9369425; doi:10.3390/ijms23158719)
Supplement: Supplementary file 1 [file ijms-23-08719-s001.zip]

Archive with 1 entries (1 files):
- ijms-1825140-supplementary.pdf
